# Supplementary material for: Impacts of climate change and human activities on vegetation coverage variation in mountainous and hilly areas in Central South of Shandong Province based on tree-ring
Source: Front Plant Sci. 2023 Jun 5;14:1158221. doi: 10.3389/fpls.2023.1158221 (PMC10277696; doi:10.3389/fpls.2023.1158221)
Supplement: Supplementary file 1 [file DataSheet_1.csv]

year	num	seg	age	raw	std	res	ars	nabs	pabs	npct	ppct
1829	1	192	1	2.4	1.326	1.342	1.35	0	0	0	0
1830	1	192	2	1.08	0.864	0.792	0.787	0	0	0	0
1831	1	192	3	0.84	0.78	0.863	0.916	0	0	0	0
1832	1	192	4	0.87	0.791	0.876	0.848	0	0	0	0
1833	1	192	5	1.61	1.053	1.161	1.151	0	0	0	0
1834	1	192	6	2.18	1.255	1.301	1.281	0	0	0	0
1835	1	192	7	2.25	1.281	1.278	1.302	0	0	0	0
1836	1	192	8	2.06	1.215	1.205	1.248	0	0	0	0
1837	1	192	9	1.32	0.953	0.938	0.984	0	0	0	0
1838	1	192	10	1.24	0.925	0.988	1.026	0	0	0	0
1839	1	192	11	1.51	1.022	1.09	1.09	0	0	0	0
1840	1	192	12	1.13	0.887	0.912	0.918	0	0	0	0
1841	1	192	13	1.46	1.006	1.091	1.106	0	0	0	0
1842	1	192	14	1.68	1.086	1.132	1.122	0	0	0	0
1843	1	192	15	0.86	0.793	0.792	0.81	0	0	0	0
1844	1	192	16	0.84	0.786	0.881	0.901	0	0	0	0
1845	1	192	17	1.74	1.11	1.224	1.198	0	0	0	0
1846	1	192	18	1.62	1.068	1.077	1.064	0	0	0	0
1847	1	192	19	1.74	1.112	1.155	1.186	0	0	0	0
1848	2	182.5	10.5	2.945	1.41	1.408	1.419	0	0	0	0
1849	2	182.5	11.5	1.69	0.997	0.931	0.96	0	0	0	0
1850	2	182.5	12.5	1.64	1.014	1.006	1.069	0	0	0	0
1851	2	182.5	13.5	1.485	0.961	0.981	0.977	0	0	0	0
1852	3	178	10	1.14	0.864	0.827	0.839	0	0	0	0
1853	3	178	11	0.78	0.599	0.585	0.584	0	0	0	0
1854	3	178	12	0.52	0.473	0.572	0.551	0	0	0	0
1855	3	178	13	0.74	0.586	0.755	0.697	0	0	0	0
1856	3	178	14	1.34	0.953	1.13	1.067	0	0	0	0
1857	3	178	15	2.83	1.6	1.776	1.734	0	0	0	0
1858	3	178	16	1.91	1.197	1.067	1.078	0	0	0	0
1859	4	174	13	1.065	1.007	1.17	1.278	0	0	0	0
1860	4	174	14	1.37	1.141	1.125	1.138	0	1	0	0.25
1861	4	174	15	1.615	1.198	1.035	1.077	0	0	0	0
1862	4	174	16	0.93	0.749	0.798	0.82	0	0	0	0
1863	4	174	17	1.07	0.902	1.006	1.02	0	0	0	0
1864	4	174	18	0.805	0.737	0.794	0.77	0	0	0	0
1865	4	174	19	0.485	0.485	0.555	0.559	0	0	0	0
1866	4	174	20	1.02	0.892	1.039	1.008	0	0	0	0
1867	4	174	21	1.28	0.882	1.009	0.947	0	0	0	0
1868	4	174	22	1.49	1.185	1.179	1.182	0	0	0	0
1869	4	174	23	1.4	1.017	1.119	1.113	0	0	0	0
1870	4	174	24	1.715	1.169	1.121	1.149	0	0	0	0
1871	4	174	25	1.09	0.788	0.521	0.539	0	0	0	0
1872	4	174	26	1.205	0.861	0.854	0.878	0	0	0	0
1873	4	174	27	0.295	0.32	0.358	0.293	0	0	0	0
1874	4	174	28	1	0.886	1.05	1.034	0	0	0	0
1875	4	174	29	1.325	1.16	1.227	1.127	0	0	0	0
1876	4	174	30	0.64	0.627	0.607	0.614	0	0	0	0
1877	4	174	31	1.455	1.085	1.115	1.136	0	0	0	0
1878	4	174	32	0.495	0.453	0.458	0.404	0	0	0	0
1879	4	174	33	0.285	0.32	0.46	0.482	0	0	0	0
1880	4	174	34	1.67	1.222	1.502	1.418	0	0	0	0
1881	4	174	35	1	0.789	0.857	0.784	0	0	0	0
1882	4	174	36	1.415	1.115	1.202	1.265	0	0	0	0
1883	6	162	25	0.749	0.631	0.599	0.57	0	0	0	0
1884	6	162	26	1.14	1	1.084	1.125	0	0	0	0
1885	8	155.5	20.5	1.166	1.118	1.194	1.134	0	0	0	0
1886	8	155.5	21.5	1.158	1.029	1.003	1.023	0	0	0	0
1887	9	153.111	20.111	1.073	1.068	1.148	1.169	0	0	0	0
1888	9	153.111	21.111	1.049	1.071	1.007	1.013	0	0	0	0
1889	10	151	20	0.852	0.92	0.989	1.015	0	0	0	0
1890	10	151	21	1.25	1.177	1.222	1.226	0	0	0	0
1891	10	151	22	0.894	1.005	1.053	1.057	0	0	0	0
1892	11	149	21	0.635	0.717	0.622	0.657	0	0	0	0
1893	11	149	22	0.729	0.745	0.812	0.823	0	0	0	0
1894	11	149	23	1.073	1.316	1.315	1.267	0	0	0	0
1895	11	149	24	1.137	1.335	1.382	1.358	0	0	0	0
1896	11	149	25	0.825	1.019	0.95	0.99	0	0	0	0
1897	11	149	26	1.142	1.336	1.286	1.34	0	0	0	0
1898	11	149	27	0.895	1.13	1.08	1.081	0	0	0	0
1899	12	146.75	25.75	0.923	1.082	0.989	1.04	0	0	0	0
1900	12	146.75	26.75	0.91	1.229	1.266	1.28	0	0	0	0
1901	12	146.75	27.75	0.632	0.824	0.738	0.745	0	0	0	0
1902	14	142.786	24.786	0.856	0.951	0.933	0.976	0	0	0	0
1903	14	142.786	25.786	0.892	0.84	0.872	0.837	-1	1	-0.071	0.071
1904	15	141.067	25.067	0.393	0.571	0.677	0.676	-1	0	-0.067	0
1905	15	141.067	26.067	0.684	0.692	0.769	0.747	0	0	0	0
1906	15	141.067	27.067	1.007	1.119	1.213	1.169	-1	2	-0.067	0.133
1907	15	141.067	28.067	0.737	0.78	0.853	0.818	0	0	0	0
1908	15	141.067	29.067	0.631	0.782	0.7	0.726	0	0	0	0
1909	15	141.067	30.067	0.707	1.044	1.105	1.081	0	1	0	0.067
1910	15	141.067	31.067	0.748	0.971	1.036	0.998	0	0	0	0
1911	15	141.067	32.067	1.015	1.44	1.487	1.501	-1	0	-0.067	0
1912	15	141.067	33.067	0.859	1.036	1.091	1.093	0	0	0	0
1913	15	141.067	34.067	1.04	1.143	1.03	1.104	0	1	0	0.067
1914	15	141.067	35.067	0.866	0.909	0.927	0.943	-1	0	-0.067	0
1915	15	141.067	36.067	0.973	1.157	1.192	1.209	-1	0	-0.067	0
1916	15	141.067	37.067	0.342	0.569	0.725	0.719	0	0	0	0
1917	15	141.067	38.067	0.885	1.089	1.201	1.234	0	0	0	0
1918	16	138.688	36.688	0.989	1.216	1.259	1.22	0	1	0	0.063
1919	16	138.688	37.687	0.682	0.77	0.802	0.837	0	0	0	0
1920	16	138.688	38.687	0.615	0.856	0.842	0.876	-1	1	-0.063	0.063
1921	18	134.389	35.389	0.765	0.87	0.954	0.932	0	0	0	0
1922	18	134.389	36.389	0.807	0.865	0.99	0.974	0	0	0	0
1923	18	134.389	37.389	0.731	0.892	1.028	1.02	0	0	0	0
1924	19	132.421	36.421	0.635	0.695	0.759	0.757	0	0	0	0
1925	20	130.6	35.6	0.683	0.749	0.85	0.855	0	0	0	0
1926	21	128.905	34.905	0.678	0.765	0.913	0.88	-1	0	-0.048	0
1927	21	128.905	35.905	0.866	0.804	0.999	0.981	0	0	0	0
1928	21	128.905	36.905	0.691	0.787	0.873	0.858	0	3	0	0.143
1929	21	128.905	37.905	0.671	1.048	1.02	1.019	0	1	0	0.048
1930	22	127.182	37.182	0.871	1.092	1.155	1.137	-1	0	-0.045	0
1931	22	127.182	38.182	0.975	0.973	0.968	0.973	-1	0	-0.045	0
1932	24	124	36	1.103	1.016	0.913	0.934	-1	0	-0.042	0
1933	25	122.56	35.56	0.783	0.656	0.683	0.681	0	0	0	0
1934	26	121.192	35.192	0.973	0.818	0.911	0.904	-1	1	-0.038	0.038
1935	28	118.679	33.679	1.001	1.046	1.078	1.034	-1	2	-0.036	0.071
1936	29	117.517	33.517	0.976	0.853	0.97	0.958	-1	1	-0.034	0.034
1937	31	115.355	32.355	0.989	0.858	0.945	0.952	-3	2	-0.097	0.065
1938	31	115.355	33.355	0.952	0.655	0.817	0.813	-3	1	-0.097	0.032
1939	31	115.355	34.355	0.75	0.662	0.722	0.717	-2	1	-0.065	0.032
1940	31	115.355	35.355	0.771	0.541	0.683	0.658	-2	0	-0.065	0
1941	33	113.212	34.212	0.891	0.59	0.764	0.725	-1	0	-0.03	0
1942	35	111.257	33.257	0.876	0.636	0.86	0.812	-2	0	-0.057	0
1943	35	111.257	34.257	1.116	0.849	0.995	0.957	-1	2	-0.029	0.057
1944	37	109.405	33.405	1.318	0.984	1.006	0.981	-3	3	-0.081	0.081
1945	38	108.526	33.526	1.586	1.18	1.081	1.077	-2	2	-0.053	0.053
1946	38	108.526	34.526	1.513	1.159	1.11	1.109	-2	1	-0.053	0.026
1947	38	108.526	35.526	1.567	1.268	1.114	1.127	-2	2	-0.053	0.053
1948	38	108.526	36.526	1.727	1.41	1.225	1.243	-2	3	-0.053	0.079
1949	38	108.526	37.526	1.469	1.16	1.065	1.086	-4	0	-0.105	0
1950	38	108.526	38.526	1.557	1.242	1.162	1.2	0	2	0	0.053
1951	38	108.526	39.526	1.328	1.006	0.939	0.954	-2	0	-0.053	0
1952	38	108.526	40.526	1.416	1.113	1.029	1.06	-1	3	-0.026	0.079
1953	38	108.526	41.526	1.289	1.075	0.944	0.939	0	0	0	0
1954	38	108.526	42.526	1.212	1.026	0.934	0.944	-2	0	-0.053	0
1955	38	108.526	43.526	0.961	0.785	0.811	0.804	-2	0	-0.053	0
1956	38	108.526	44.526	1.5	1.307	1.165	1.159	-1	2	-0.026	0.053
1957	38	108.526	45.526	1.233	1.09	0.998	0.972	-1	1	-0.026	0.026
1958	38	108.526	46.526	1.26	1.154	1.011	1.036	0	0	0	0
1959	38	108.526	47.526	1.286	1.093	1.063	1.061	0	1	0	0.026
1960	38	108.526	48.526	1.387	1.183	1.134	1.141	0	2	0	0.053
1961	38	108.526	49.526	0.897	0.904	0.896	0.907	-3	0	-0.079	0
1962	38	108.526	50.526	1.389	1.304	1.148	1.171	-2	3	-0.053	0.079
1963	38	108.526	51.526	1.22	1.249	1.112	1.1	0	0	0	0
1964	38	108.526	52.526	1.073	0.966	0.934	0.961	-3	0	-0.079	0
1965	38	108.526	53.526	0.894	0.805	0.776	0.793	-1	0	-0.026	0
1966	38	108.526	54.526	0.994	0.778	0.838	0.834	-2	0	-0.053	0
1967	38	108.526	55.526	1.129	1.02	1.081	1.053	-2	0	-0.053	0
1968	38	108.526	56.526	1.121	1.018	1.089	1.067	-2	1	-0.053	0.026
1969	38	108.526	57.526	0.809	0.736	0.76	0.77	-2	0	-0.053	0
1970	38	108.526	58.526	1.128	1.063	1.078	1.09	-3	1	-0.079	0.026
1971	38	108.526	59.526	0.64	0.63	0.698	0.667	-2	0	-0.053	0
1972	38	108.526	60.526	0.756	0.72	0.813	0.828	-2	0	-0.053	0
1973	38	108.526	61.526	1.286	1.336	1.376	1.33	-2	1	-0.053	0.026
1974	38	108.526	62.526	0.995	0.978	1.003	0.981	-2	0	-0.053	0
1975	38	108.526	63.526	0.916	1.048	0.951	1.001	-1	1	-0.026	0.026
1976	38	108.526	64.526	0.848	0.89	0.937	0.936	-2	0	-0.053	0
1977	38	108.526	65.526	0.729	0.885	0.927	0.929	-1	0	-0.026	0
1978	38	108.526	66.526	0.635	0.566	0.633	0.626	-1	0	-0.026	0
1979	38	108.526	67.526	0.989	1.051	1.213	1.205	-1	0	-0.026	0
1980	38	108.526	68.526	1.203	1.341	1.35	1.298	-1	2	-0.026	0.053
1981	38	108.526	69.526	0.604	0.631	0.626	0.658	-1	0	-0.026	0
1982	38	108.526	70.526	0.842	0.929	0.937	0.982	-1	0	-0.026	0
1983	38	108.526	71.526	0.809	0.931	1	0.952	-1	0	-0.026	0
1984	38	108.526	72.526	0.896	1.082	1.103	1.102	-1	1	-0.026	0.026
1985	38	108.526	73.526	0.857	1.073	1.099	1.094	-1	0	-0.026	0
1986	38	108.526	74.526	0.676	0.762	0.793	0.81	-1	0	-0.026	0
1987	38	108.526	75.526	0.85	1.002	1.025	1.04	-1	0	-0.026	0
1988	38	108.526	76.526	0.724	0.885	0.95	0.925	-1	0	-0.026	0
1989	38	108.526	77.526	0.636	0.698	0.755	0.763	-2	0	-0.053	0
1990	38	108.526	78.526	0.639	0.768	0.864	0.855	-1	0	-0.026	0
1991	38	108.526	79.526	0.927	1.249	1.34	1.308	-1	1	-0.026	0.026
1992	38	108.526	80.526	0.512	0.514	0.585	0.566	-2	0	-0.053	0
1993	38	108.526	81.526	1.056	1.408	1.415	1.462	-2	0	-0.053	0
1994	38	108.526	82.526	0.675	0.766	0.837	0.776	-1	0	-0.026	0
1995	38	108.526	83.526	1.042	1.34	1.244	1.313	-1	2	-0.026	0.053
1996	38	108.526	84.526	0.668	0.82	0.835	0.805	-1	0	-0.026	0
1997	38	108.526	85.526	0.93	1.371	1.396	1.443	-1	0	-0.026	0
1998	38	108.526	86.526	0.819	1.17	1.213	1.187	0	0	0	0
1999	38	108.526	87.526	0.732	1.035	0.996	1.062	-1	0	-0.026	0
2000	38	108.526	88.526	0.461	0.622	0.628	0.657	-1	0	-0.026	0
2001	38	108.526	89.526	0.5	0.661	0.764	0.775	-1	0	-0.026	0
2002	38	108.526	90.526	0.487	0.681	0.839	0.791	-1	0	-0.026	0
2003	38	108.526	91.526	0.455	0.635	0.808	0.777	-2	0	-0.053	0
2004	38	108.526	92.526	0.645	1.012	1.179	1.151	-1	0	-0.026	0
2005	38	108.526	93.526	0.482	0.7	0.778	0.748	-1	0	-0.026	0
2006	38	108.526	94.526	0.954	1.549	1.503	1.527	-2	3	-0.053	0.079
2007	38	108.526	95.526	0.528	0.773	0.839	0.805	-1	0	-0.026	0
2008	38	108.526	96.526	0.754	1.38	1.284	1.362	-2	2	-0.053	0.053
2009	38	108.526	97.526	0.715	1.341	1.316	1.289	-1	0	-0.026	0
2010	38	108.526	98.526	0.472	0.68	0.612	0.666	-1	0	-0.026	0
2011	38	108.526	99.526	0.541	0.84	0.897	0.941	0	0	0	0
2012	38	108.526	100.526	0.62	1.146	1.213	1.167	0	0	0	0
2013	38	108.526	101.526	0.973	1.871	1.753	1.747	0	4	0	0.105
2014	38	108.526	102.526	0.352	0.4	0.453	0.479	-3	1	-0.079	0.026
2015	38	108.526	103.526	0.402	0.889	0.823	0.933	-1	1	-0.026	0.026
2016	38	108.526	104.526	0.552	1.111	1.144	1.071	-1	1	-0.026	0.026
2017	38	108.526	105.526	0.411	0.778	0.815	0.807	-1	0	-0.026	0
2018	38	108.526	106.526	0.474	0.905	0.966	0.978	-1	1	-0.026	0.026
2019	38	108.526	107.526	0.358	0.556	0.698	0.672	0	2	0	0.053
2020	38	108.526	108.526	0.44	0.888	0.998	0.997	0	4	0	0.105
